# Supplementary material for: GALNT10 Affects O‐Glycosylation of IGFBP7 to Promote Tumor Vascular Remodeling and Metastasis of Ovarian Cancer
Source: Adv Sci (Weinh). 2026 Feb 4;13(19):e16106. doi: 10.1002/advs.202516106 (PMC13045431; doi:10.1002/advs.202516106)
Supplement: Supplementary file 2 — Supporting File 2: advs74014‐sup‐0002‐Data.zip. [file ADVS-13-e16106-s003.zip]

Archive with 2 entries (1 files):
- advs74014-sup-0002-Data/
- advs74014-sup-0002-Data/Original images of blots.pdf
