# Supplementary material for: GALNT10 Affects O‐Glycosylation of IGFBP7 to Promote Tumor Vascular Remodeling and Metastasis of Ovarian Cancer
Source: Adv Sci (Weinh). 2026 Feb 4;13(19):e16106. doi: 10.1002/advs.202516106 (PMC13045431; doi:10.1002/advs.202516106)
Supplement: Supplementary file 4 — Supporting File 4: advs74014‐sup‐0004‐TableS1‐S7.xlsx. [file ADVS-13-e16106-s004.xlsx]

## Sheet: Supplementary Table1
Table S1. Proteins with decreased O-GalNAc glycosylation after GALNT10 knockdown
Protein unchange Glycopeptide down					Protein down Glycopeptide down
AGRN					TNFRSF10A
PODXL					TGOLN2
NRP1					CD99
LDLR					G3BP1
LMNA					UBAP2
ERBB2					CD99L2
APP					CD320
MET					SUSD5
LAMP1					TMEM184B
LAMP2
CD44
POLR2A
GGCX
COL18A1
NUCB1
MGAT2
EFEMP1
PTPRJ
DAG1
FZD2
CHD4
IGFBP7
MIA3
SEZ6L2
TXNDC5
GLG1
BSCL2
VPS13A
COL12A1
SLC29A1
SDF4
ERP44
LTBP3
TMEM161A
MRC2
MAN1B1
ROBO1

## Sheet: Supplementary Table2
Table S2. ECM-Glycoproteins
BGLAP
SLIT1
SLIT2
SLIT3
SPARC
SPARCL1
SPON1
SPON2
SPP1
SRPX
TECTA
TECTB
TGFBI
THBS1
THBS2
THBS3
THBS4
TNFAIP6
TNR
TNXB
USH2A
TSPEAR
VIT
VTN
VWF
CCN4
CCN5
CCN6
ZP1
ZP2
ZP3
MEPE
NID2
ADIPOQ
NTN4
VWA7
NTNG2
ELSPBP1
TINAG
CRELD1
PXDN
ZP4
SVEP1
EMILIN3
RSPO4
POSTN
ABI3BP
KCP
EMID1
CRISPLD1
LGI2
LGI3
LGI4
FBN3
CTHRC1
TINAGL1
FRAS1
HMCN1
PAPLN
CILP
EMILIN1
EMILIN2
MMRN2
IGFBPL1
SMOC1
SMOC2
RSPO3
FNDC1
HMCN2
EYS
RSPO1
COCH
VWDE
SSPOP
COLQ
COMP
TNN
NTNG1
CRIM1
BMPER
CILP2
SNED1
VWA2
CCN2
VWA5B2
NTN5
CRISPLD2
FNDC8
INTS14
THSD4
NDNF
PXDNL
IGSF10
VWCE
VWA5B1
CCN1
FNDC7
FBLN7
EGFLAM
ZPLD1
VWA3A
CDCP2
INTS6L
NPNT
CRELD2
VWA3B
RSPO2
TSKU
DMBT1
DMP1
LRG1
GLDN
MFAP5
OIT3
DPT
AEBP1
SBSPON
DSPP
SRPX2
VWA1
ECM1
ECM2
EDIL3
EFEMP1
EFEMP2
AGRN
ELN
BSPH1
OTOL1
FBLN1
FBLN2
FBLN5
FBN1
FBN2
FGA
FGB
FGG
FGL1
FGL2
FN1
GAS6
AMBN
AMELX
AMELY
TNC
IBSP
IGFALS
IGFBP1
IGFBP2
IGFBP3
IGFBP4
IGFBP5
IGFBP6
IGFBP7
ANOS1
LAMA1
LAMA2
LAMA3
LAMA4
LAMA5
LAMB1
LAMB2
LAMB3
LAMB4
LAMC1
LAMC2
LAMC3
LGI1
VWA5A
LTBP1
LTBP2
LTBP3
LTBP4
MATN1
MATN2
MATN3
MATN4
MFAP1
MFAP2
MFAP3
MFAP4
MFGE8
MGP
MMRN1
MXRA5
NELL1
NELL2
NID1
CCN3
NTN1
NTN3
OTOG
PCOLCE
PCOLCE2
POMZP3
RELN

## Sheet: Supplementary Table3
Table S3. Chemokines
ACKR2
ACKR3
ACKR4
CCL1
CCL11
CCL13
CCL16
CCL17
CCL19
CCL2
CCL20
CCL21
CCL22
CCL25
CCL27
CCL28
CCL3
CCL3L3
CCL4
CCL5
CCL7
CCR1
CCR10
CCR2
CCR3
CCR4
CCR5
CCR6
CCR7
CCR8
CCR9
CCRL2
CX3CL1
CX3CR1
CXCL1
CXCL10
CXCL11
CXCL12
CXCL13
CXCL16
CXCL2
CXCL3
CXCL5
CXCL6
CXCL8
CXCL9
CXCR1
CXCR2
CXCR3
CXCR4
CXCR5
CXCR6
PF4
PPBP
XCL1
XCL2
XCR1

## Sheet: Supplementary Table4
Table S4. Antibodies used for immunoblotting and immunoprecipitation
Antibody	Item No.	Supplier	Application	Dilution Ratio
Anti-β-Actin	66009-1-lg	Proteintech	WB	1:20000
Anti-GALNT10	Ab106471	Abcam	IHC/IP/IF	1:200/1:100/1:100
Anti-GALNT10	20822-1-AP	Proteintech	WB	1:1000
Anti-IGFBP7	A4615	abclonal	WB/IF	1:1000/1:100
Anti-Fibulin3	sc-365224	Santa Cruz Biotechnology	WB/IF	1:1000/1:100
Anti-Agrin	sc-374117	Santa Cruz Biotechnology	WB/IF	1:1000/1:100
Anti-PCNA	A0264	Abclonal	WB	1:1000
Anti-E-cadherin	20874-1-AP	Proteintech	WB	1:1000
Anti-N-cadherin	22018-1-AP	Proteintech	WB	1:1000
Anti-Vimentin	5741S	Cell Signaling Technology	WB	1:1000
Goat anti-Mouse HRP Secondary Antibody	SA00001-1	Proteintech	WB	1:4000
Goat anti-Rabbit HRP Secondary Antibody	SA00001-2	Proteintech	WB	1:4000
Anti-CD31	GB113151	Servicebio	IHC	1:300
Anti-α-SMA	GB111364	Servicebio	IHC	1:1000
PE anti-mouse CD45	103105	BioLegend	CyteFlow analysis	1:200
APC/Cyanine7 anti-mouse CD4	100526	BioLegend	CyteFlow analysis	1:200
PerCP/Cyanine5.5 anti-mouse CD8a	100734	BioLegend	CyteFlow analysis	1:200
APC/Cyanine7 anti-mouse Ly-6G/Ly-6C (Gr-1)	108423	BioLegend	CyteFlow analysis	1:200
PE/Dazzle™ 594 anti-mouse F4/80	123145	BioLegend	CyteFlow analysis	1:200
Brilliant Violet 421™ anti-mouse/human CD11b	101251	BioLegend	CyteFlow analysis	1:200
PE/Cyanine7 anti-mouse CD11c	117318	BioLegend	CyteFlow analysis	1:200
PE/Dazzle™ 594 anti-mouse NK-1.1	108747	BioLegend	CyteFlow analysis	1:200
Anti-CXCL12	GB11624	Servicebio	IHC	1:500

## Sheet: Supplementary Table5
Table S5. siRNA sequences, shRNA sequences,
siRNA	Sequence from 5ˊ to 3ˊ
siGALNT10 #1	GGAGAACAAGGAAGACCUUTT
	AAGGUCUUCCUUGUUCUCCTT
siGALNT10#2	GCAACCAGCUGUGGAAAUATT
	UAUUUCCACAGCUGGUUGCTT
siNC	UUCUCCGAACGUGUCACGUTT
	ACGUGACACGUUCGGAGAATT
shRNA
shGALNT10	CCGGGGAGAACAAGGAAGACCTTACCTCGAGGTAAGGTCTTCCTTGTTCTCCTTTTTG
shNC	CCGGTTCTCCGAACGTGTCACGTTTCAAGAGAACGTGACACGTTCGGAGAATTTTTTG
shIGFBP7#1	caatccactaacactttagtt
shIGFBP7#2	gctggtatctcctctaagtaa
shIGFBP7#3	gtcactatggagttcaaagga
shNC	ttctccgaacgtgtcacgt

## Sheet: Supplementary Table6
Table S6. Cell lines' suppliers and cell cultures
Cell	Source/suppliers	Culture	RRID
SKOV3	American Type Culture Collection (ATCC; Manassas, VA, USA)	McCoy’s 5A supplemented with 10% FBS	CVCL_0532
ES2	American Type Culture Collection (ATCC; Manassas, VA, USA)	RPMI 1640 supplemented with 10% FBS	CVCL_3509
TOV21G	American Type Culture Collection (ATCC; Manassas, VA, USA)	RPMI 1640 supplemented with 10% FBS	CVCL_3613
OVCA429	Professor Zhihua Liu (Chinese Academy of Medical Sciences and Peking Union Medical College)	RPMI 1640 supplemented with 10% FBS	CVCL_3936
3AO	Cell Bank of the Chinese Academy of Sciences(Shanghai, China)	RPMI 1640 supplemented with 10% FBS	CVCL_C6VI
A2780	National Experimental Cell Resource Sharing Platform (Beijing, China)	RPMI 1640 supplemented with 10% FBS	CVCL_0134
OVCA432	Professor Zhe Liu (Tianjin Medical University)	RPMI 1640 supplemented with 10% FBS	CVCL_3769
		All cell culture were supplemented with penicillin (100 U/mL) and streptomycin (100 μg/mL)

## Sheet: Supplementary Table7
Table S7. Primers of chemokines
	Sequences (5' to 3')
CXCL9-F	GGAGTTCGAGGAACCCTAGTG
CXCL9-R	GGGATTTGTAGTGGATCGTGC
CXCL10-F	CCAAGTGCTGCCGTCATTTTC
CXCL10-R	GGCTCGCAGGGATGATTTCAA
CXCL12-F	TGCATCAGTGACGGTAAACCA
CXCL12-R	CACAGTTTGGAGTGTTGAGGAT
ACKR4-F	AGAGAGCACAACACCGTCAT
ACKR4-R	CATCCGTTTCCACTCAGCTTC
CCL5-F	TTTGCCTACCTCTCCCTCG
CCL5-R	CGACTGCAAGATTGGAGCACT
PF4-F	ACCATCTCCTCTGGGATCCAT
PF4-R	TCTTCAGGGTGGCTATGAGCTG
